# Supplementary material for: Changes in Circulating Metabolites during Weight Loss and Weight Loss Maintenance in Relation to Cardiometabolic Risk
Source: Nutrients. 2021 Nov 27;13(12):4289. doi: 10.3390/nu13124289 (PMC8708084; doi:10.3390/nu13124289)
Supplement: Supplementary file 1 [file nutrients-13-04289-s001.zip]

Archive with 1 entries (1 files):
- nutrients-1482836-supplementary.pdf
